# Supplementary material for: Innovation networks in the advanced medical equipment industry: supporting regional digital health systems from a local–national perspective
Source: Front Public Health. 2025 Jul 31;13:1635475. doi: 10.3389/fpubh.2025.1635475 (PMC12350417; doi:10.3389/fpubh.2025.1635475)
Supplement: Supplementary file 2 [file Table_1.xlsx]

## Sheet: 下载的著录项1
序号
